# Supplementary material for: An interaction between PRRT2 and Na+/K+ ATPase contributes to the control of neuronal excitability
Source: Cell Death Dis. 2021 Mar 17;12(4):292. doi: 10.1038/s41419-021-03569-z (PMC7969623; doi:10.1038/s41419-021-03569-z)
Supplement: Supplementary file 6 — Suppl. Table 1 [file 41419_2021_3569_MOESM6_ESM.xlsx]

## Sheet: Foglio1
TABLE 1
List of interacting protein	Accession Number	MW	Hits
Cullin-associated NEDD8-dissociated protein 1 OS=Mus musculus GN=Cand1 PE=1 SV=2	Q6ZQ38	136 kDa	19
Sodium/potassium-transporting ATPase subunit alpha-2 OS=Mus musculus GN=Atp1a2 PE=1 SV=1	Q6PIE5	112 kDa	18
Exportin-2 OS=Mus musculus GN=Cse1l PE=1 SV=1	Q9ERK4	110 kDa	16
Sarcoplasmic/endoplasmic reticulum calcium ATPase 2 OS=Mus musculus GN=Atp2a2 PE=1 SV=2	O55143	115 kDa	16
Puromycin-sensitive aminopeptidase OS=Mus musculus GN=Npepps PE=1 SV=2	Q11011	103 kDa	15
Sodium/potassium-transporting ATPase subunit alpha-1 OS=Mus musculus GN=Atp1a1 PE=1 SV=1	Q8VDN2	113 kDa	11
Sodium/potassium-transporting ATPase subunit alpha-3 OS=Mus musculus GN=Atp1a3 PE=1 SV=1	Q6PIC6	112 kDa	10
Exportin-1 OS=Mus musculus GN=Xpo1 PE=1 SV=1	Q6P5F9	123 kDa	10
Importin-7 OS=Mus musculus GN=Ipo7 PE=1 SV=2	Q9EPL8	119 kDa	9
Plasma membrane calcium-transporting ATPase 1 OS=Mus musculus GN=Atp2b1 PE=1 SV=1	G5E829	135 kDa	8
Exportin-7 OS=Mus musculus GN=Xpo7 PE=1 SV=3	Q9EPK7	124 kDa	8
Importin-9 OS=Mus musculus GN=Ipo9 PE=1 SV=3	Q91YE6	116 kDa	7
Putative uncharacterized protein OS=Mus musculus GN=Hdlbp PE=2 SV=1	Q3V1M8	142 kDa	7
AP-2 complex subunit alpha-1 OS=Mus musculus GN=Ap2a1 PE=1 SV=1	P17426	108 kDa	6
Microtubule-associated protein 6 OS=Mus musculus GN=Map6 PE=1 SV=2	Q7TSJ2	96 kDa	6
Importin-5 OS=Mus musculus GN=Ipo5 PE=1 SV=3	Q8BKC5	124 kDa	6
Splicing factor 3B subunit 1 OS=Mus musculus GN=Sf3b1 PE=1 SV=1	Q99NB9	146 kDa	6
Drebrin OS=Mus musculus GN=Dbn1 PE=1 SV=4	Q9QXS6	77 kDa	5
DNA damage-binding protein 1 OS=Mus musculus GN=Ddb1 PE=1 SV=2	Q3U1J4	127 kDa	5
Large proline-rich protein BAG6 OS=Mus musculus GN=Bag6 PE=1 SV=1	Q3UF95	119 kDa	5
Ubiquitin-like modifier-activating enzyme 1 OS=Mus musculus GN=Uba1 PE=1 SV=1	Q02053	118 kDa	5
Keratin, type I cytoskeletal 14 OS=Mus musculus GN=Krt14 PE=1 SV=2	Q61781	53 kDa	5
ADP/ATP translocase 2 OS=Mus musculus GN=Slc25a5 PE=1 SV=3	P51881	33 kDa	5
Splicing factor 3B subunit 3 OS=Mus musculus GN=Sf3b3 PE=1 SV=1	Q921M3	136 kDa	5
Clathrin heavy chain 1 OS=Mus musculus GN=Cltc PE=1 SV=3	Q68FD5	192 kDa	5
Hexokinase-1 OS=Mus musculus GN=Hk1 PE=1 SV=3	P17710	108 kDa	5
Exportin-5 OS=Mus musculus GN=Xpo5 PE=1 SV=1	Q924C1	137 kDa	5
Sister chromatid cohesion protein PDS5 homolog A OS=Mus musculus GN=Pds5a PE=1 SV=3	Q6A026	150 kDa	5
AP-2 complex subunit beta OS=Mus musculus GN=Ap2b1 PE=1 SV=1	Q9DBG3	105 kDa	5
Ubiquitin-protein ligase E3C OS=Mus musculus GN=Ube3c PE=1 SV=2	Q80U95	124 kDa	5
Putative uncharacterized protein OS=Mus musculus GN=Mthfd1 PE=2 SV=1	Q3TW74	101 kDa	4
Coatomer subunit beta OS=Mus musculus GN=Copb1 PE=1 SV=1	Q9JIF7	107 kDa	4
Structural maintenance of chromosomes protein OS=Mus musculus GN=Smc2 PE=2 SV=1	Q3ULS2	139 kDa	4
Dynamin-1 OS=Mus musculus GN=Dnm1 PE=1 SV=2	P39053	98 kDa	4
Leucine-rich PPR motif-containing protein, mitochondrial OS=Mus musculus GN=Lrpprc PE=1 SV=2	Q6PB66	157 kDa	4
Unconventional myosin-Ib OS=Mus musculus GN=Myo1b PE=1 SV=3	P46735	129 kDa	3
Cytoplasmic FMR1-interacting protein 1 OS=Mus musculus GN=Cyfip1 PE=1 SV=1	Q7TMB8	145 kDa	3
Huntingtin interacting protein 1 related OS=Mus musculus GN=Hip1r PE=2 SV=1	Q6P1F5	119 kDa	3
Importin subunit beta-1 OS=Mus musculus GN=Kpnb1 PE=1 SV=2	P70168	97 kDa	3
Putative uncharacterized protein OS=Mus musculus GN=Snd1 PE=2 SV=1	Q3TW51	102 kDa	3
Polyubiquitin-B OS=Mus musculus GN=Ubb PE=2 SV=1	P0CG49	34 kDa	3
Elongation factor 1-alpha 1 OS=Mus musculus GN=Eef1a1 PE=1 SV=3	P10126	50 kDa	3
TBC1 domain family member 9B OS=Mus musculus GN=Tbc1d9b PE=1 SV=1	Q5SVR0	142 kDa	3
Regulator of nonsense transcripts 1 OS=Mus musculus GN=Upf1 PE=1 SV=2	Q9EPU0	124 kDa	3
Copa protein (Fragment) OS=Mus musculus GN=Copa PE=2 SV=1	Q63ZW9	127 kDa	3
MMS19 nucleotide excision repair protein homolog OS=Mus musculus GN=Mms19 PE=1 SV=1	Q9D071	113 kDa	3
Putative ATP-dependent RNA helicase DHX30 OS=Mus musculus GN=Dhx30 PE=1 SV=1	Q99PU8	137 kDa	3
DNA mismatch repair protein Msh2 OS=Mus musculus GN=Msh2 PE=1 SV=1	P43247	104 kDa	3
Condensin complex subunit 1 OS=Mus musculus GN=Ncapd2 PE=1 SV=2	Q8K2Z4	156 kDa	3
Importin-8 OS=Mus musculus GN=Ipo8 PE=1 SV=3	Q7TMY7	117 kDa	3
